# Supplementary material for: PEPerMINT: peptide abundance imputation in mass spectrometry-based proteomics using graph neural networks
Source: Bioinformatics. 2024 Sep 4;40(Suppl 2):ii70–8. doi: 10.1093/bioinformatics/btae389 (PMC11373339; doi:10.1093/bioinformatics/btae389)
Supplement: btae389_Supplementary_Data [file btae389_supplementary_data.zip]

Archive with 4 entries (4 files):
- bib_style.bst
- oup-authoring-template.cls
- PEPerMINT_Supplement.pdf
- reference.bib
