# Supplementary material for: PEPerMINT: peptide abundance imputation in mass spectrometry-based proteomics using graph neural networks
Source: Bioinformatics. 2024 Sep 4;40(Suppl 2):ii70–8. doi: 10.1093/bioinformatics/btae389 (PMC11373339; doi:10.1093/bioinformatics/btae389)
Supplement: btae389_Supplementary_Data [file btae389_supplementary_data.zip › reference.bib]

@article{ahmed2022,
   author = {Ahmed, S. and Viode, A. and van Zalm, P. and Steen, J. and Mukerji, S. S. and Steen, H.},
   title = {Using plasma proteomics to investigate viral infections of the central nervous system including patients with {HIV}-associated neurocognitive disorders},
   journal = {J. Neurovirol.},
   volume = {28},
   number = {3},
   pages = {341-354},
   keywords = {Biomarkers
Central Nervous System
*HIV Infections/complications
Humans
Neurocognitive Disorders
Pilot Projects
Proteome
*Proteomics/methods
Cns
Hand
Hiv
Herpes virus
Mass spectrometry
Plasma proteomics
disclose.},
   ISSN = {1355-0284 (Print)
1355-0284},
   year = {2022},
   type = {Journal Article}
}


@article{froehlich2022,
   author = {Fröhlich, Klemens and Brombacher, Eva and Fahrner, Matthias and Vogele, Daniel and Kook, Lucas and Pinter, Niko and Bronsert, Peter and Timme-Bronsert, Sylvia and Schmidt, Alexander and Bärenfaller, Katja and Kreutz, Clemens and Schilling, Oliver},
   title = {Benchmarking of analysis strategies for data-independent acquisition proteomics using a large-scale dataset comprising inter-patient heterogeneity},
   journal = {Nature Communications},
   volume = {13},
   number = {1},
   pages = {2622},
   abstract = {Numerous software tools exist for data-independent acquisition (DIA) analysis of clinical samples, necessitating their comprehensive benchmarking. We present a benchmark dataset comprising real-world inter-patient heterogeneity, which we use for in-depth benchmarking of DIA data analysis workflows for clinical settings. Combining spectral libraries, DIA software, sparsity reduction, normalization, and statistical tests results in 1428 distinct data analysis workflows, which we evaluate based on their ability to correctly identify differentially abundant proteins. From our dataset, we derive bootstrap datasets of varying sample sizes and use the whole range of bootstrap datasets to robustly evaluate each workflow. We find that all DIA software suites benefit from using a gas-phase fractionated spectral library, irrespective of the library refinement used. Gas-phase fractionation-based libraries perform best against two out of three reference protein lists. Among all investigated statistical tests non-parametric permutation-based statistical tests consistently perform best.},
   ISSN = {2041-1723},
   DOI = {10.1038/s41467-022-30094-0},
   url = {https://doi.org/10.1038/s41467-022-30094-0}             ,
   year = {2022},
   type = {Journal Article}
}


@article{stacklies2007,
   author = {Stacklies, W. and Redestig, H. and Scholz, M. and Walther, D. and Selbig, J.},
   title = {pca{M}ethods--a bioconductor package providing {PCA} methods for incomplete data},
   journal = {Bioinformatics},
   volume = {23},
   number = {9},
   pages = {1164-7},
   abstract = {pcaMethods is a Bioconductor compliant library for computing principal component analysis (PCA) on incomplete data sets. The results can be analyzed directly or used to estimate missing values to enable the use of missing value sensitive statistical methods. The package was mainly developed with microarray and metabolite data sets in mind, but can be applied to any other incomplete data set as well. AVAILABILITY: http://www.bioconductor.org},
   keywords = {*Algorithms
*Databases, Genetic
Gene Expression Profiling/*methods
Information Storage and Retrieval/methods
*Models, Genetic
Models, Statistical
Oligonucleotide Array Sequence Analysis/*methods
*Principal Component Analysis
Sample Size
*Software},
   ISSN = {1367-4803},
   DOI = {10.1093/bioinformatics/btm069},
   year = {2007},
   type = {Journal Article}
}


@article{zhang2018,
   author = {Zhang, X. and Smits, A. H. and van Tilburg, G. B. and Ovaa, H. and Huber, W. and Vermeulen, M.},
   title = {Proteome-wide identification of ubiquitin interactions using {UbIA-MS}},
   journal = {Nature Protocols},
   volume = {13},
   number = {3},
   pages = {530-550},
   abstract = {Ubiquitin-binding proteins play an important role in eukaryotes by translating differently linked polyubiquitin chains into proper cellular responses. Current knowledge about ubiquitin-binding proteins and ubiquitin linkage-selective interactions is mostly based on case-by-case studies. We have recently reported a method called ubiquitin interactor affinity enrichment-mass spectrometry (UbIA-MS), which enables comprehensive identification of ubiquitin interactors for all ubiquitin linkages from crude cell lysates. One major strength of UbIA-MS is the fact that ubiquitin interactors are enriched from crude cell lysates, in which proteins are present at endogenous levels, contain biologically relevant post-translational modifications (PTMs) and are assembled in native protein complexes. In addition, UbIA-MS uses chemically synthesized nonhydrolyzable diubiquitin, which mimics native diubiquitin and is inert to cleavage by endogenous deubiquitinases (DUBs). Here, we present a detailed protocol for UbIA-MS that proceeds in five stages: (i) chemical synthesis of ubiquitin precursors and click chemistry for the generation of biotinylated nonhydrolyzable diubiquitin baits, (ii) in vitro affinity purification of ubiquitin interactors, (iii) on-bead interactor digestion, (iv) liquid chromatography (LC)-MS/MS analysis and (v) data analysis to identify differentially enriched proteins. The computational analysis tools are freely available as an open-source R software package, including a graphical interface. Typically, UbIA-MS allows the identification of dozens to hundreds of ubiquitin interactors from any type of cell lysate, and can be used to study cell type or stimulus-dependent ubiquitin interactions. The nonhydrolyzable diubiquitin synthesis can be completed in 3 weeks, followed by ubiquitin interactor enrichment and identification, which can be completed within another 2 weeks.},
   keywords = {Binding Sites
Carrier Proteins
Chromatography, Affinity/methods
Computational Biology/*methods
Mass Spectrometry/methods
Polyubiquitin
Protein Binding
Protein Processing, Post-Translational
Proteome
Software
Tandem Mass Spectrometry/methods
Ubiquitin/*chemistry/metabolism
Ubiquitinated Proteins/*analysis/chemistry
Ubiquitination/physiology},
   ISSN = {1750-2799},
   DOI = {10.1038/nprot.2017.147},
   year = {2018},
   type = {Journal Article}
}


@article{ gatto2012,
   author = {Gatto, L. and Lilley, K. S.},
   title = {{MS}nbase-an {R/B}ioconductor package for isobaric tagged mass spectrometry data visualization, pro\-ces\-sing and quantitation},
   journal = {Bioinformatics},
   volume = {28},
   number = {2},
   pages = {288-9},
   abstract = {MSnbase is an R/Bioconductor package for the analysis of quantitative proteomics experiments that use isobaric tagging. It provides an exploratory data analysis framework for reproducible research, allowing raw data import, quality control, visualization, data processing and quantitation. MSnbase allows direct integration of quantitative proteomics data with additional facilities for statistical analysis provided by the Bioconductor project. AVAILABILITY: MSnbase is implemented in R (version ≥ 2.13.0) and available at the Bioconductor web site (http://www.bioconductor.org/). Vignettes outlining typical workflows, input/output capabilities and detailing underlying infrastructure are included in the package.},
   keywords = {Mass Spectrometry/methods
Proteomics/*methods
*Software},
   ISSN = {1367-4803},
   year = {2012},
   type = {Journal Article}
}


@article{stekhoven2012,
   author = {Stekhoven, Daniel J. and Bühlmann, Peter},
   title = {Miss{F}orest—non-parametric missing value imputation for mixed-type data},
   journal = {Bioinformatics},
   volume = {28},
   number = {1},
   pages = {112-118},
   abstract = {Motivation: Modern data acquisition based on high-throughput technology is often facing the problem of missing data. Algorithms commonly used in the analysis of such large-scale data often depend on a complete set. Missing value imputation offers a solution to this problem. However, the majority of available imputation methods are restricted to one type of variable only: continuous or categorical. For mixed-type data, the different types are usually handled separately. Therefore, these methods ignore possible relations between variable types. We propose a non-parametric method which can cope with different types of variables simultaneously.Results: We compare several state of the art methods for the imputation of missing values. We propose and evaluate an iterative imputation method (missForest) based on a random forest. By averaging over many unpruned classification or regression trees, random forest intrinsically constitutes a multiple imputation scheme. Using the built-in out-of-bag error estimates of random forest, we are able to estimate the imputation error without the need of a test set. Evaluation is performed on multiple datasets coming from a diverse selection of biological fields with artificially introduced missing values ranging from 10% to 30%. We show that missForest can successfully handle missing values, particularly in datasets including different types of variables. In our comparative study, missForest outperforms other methods of imputation especially in data settings where complex interactions and non-linear relations are suspected. The out-of-bag imputation error estimates of missForest prove to be adequate in all settings. Additionally, missForest exhibits attractive computational efficiency and can cope with high-dimensional data.Availability: The ℝ package missForest is freely available from http://stat.ethz.ch/CRAN/.Contact:  stekhoven@stat.math.ethz.ch; buhlmann@stat.math.ethz.ch},
   ISSN = {1367-4803},
   url = {https://doi.org/10.1093/bioinformatics/btr597}     ,
   year = {2012},
   type = {Journal Article}
}

@article{dost2012,
   author = {Dost, Banu and Bandeira, Nuno and Li, Xiangqian and Shen, Zhouxin and Briggs, Steven P. and Bafna, Vineet},
   title = {Accurate mass spectrometry based protein quantification via shared peptides},
   journal = {Journal of Computational Biology},
   volume = {19},
   number = {4},
   pages = {337-348},
   abstract = {In mass spectrometry-based protein quantification, peptides that are shared across different protein sequences are often discarded as being uninformative with respect to each of the parent proteins. We investigate the use of shared peptides which are ubiquitous (~50% of peptides) in mass spectrometric data-sets for accurate protein identification and quantification. Different from existing approaches, we show how shared peptides can help compute the relative amounts of the proteins that contain them. Also, proteins with no unique peptide in the sample can still be analyzed for relative abundance. Our article uses shared peptides in protein quantification and makes use of combinatorial optimization to reduce the error in relative abundance measurements. We describe the topological and numerical properties required for robust estimates, and use them to improve our estimates for ill-conditioned systems. Extensive simulations validate our approach even in the presence of experimental error. We apply our method to a model of Arabidopsis thaliana root knot nematode infection, and investigate the differential role of several protein family members in mediating host response to the pathogen.},
   keywords = {*Algorithms
Amino Acid Sequence
Arabidopsis/metabolism/parasitology
Host-Parasite Interactions
Mass Spectrometry/*methods
Models, Biological
Molecular Sequence Data
Peptides/*analysis
Plant Proteins/chemistry/metabolism
Proteins/*chemistry/metabolism
Proteomics/*methods},
   ISSN = {1557-8666
1066-5277},
   url = {https://www.ncbi.nlm.nih.gov/pmc/articles/PMC3317402/           },
   year = {2012},
   type = {Journal Article}
}

@article{jarnuczak2021,
   author = {Jarnuczak, Andrew F. and Lee, Dave C. H. and Lawless, Craig and Holman, Stephen W. and Eyers, Claire E. and Hubbard, Simon J.},
   title = {Analysis of Intrinsic Peptide Detectability via Integrated Label-Free and {SRM}-Based Absolute Quantitative Proteomics},
   journal = {J. Proteome Res.},
   volume = {15},
   number = {9},
   pages = {2945-2959},
   ISSN = {1535-3893},
   url = {https://doi.org/10.1021/acs.jproteome.6b00048}             ,
   year = {2016},
   type = {Journal Article}
}


@article{wright2016,
   author = {Wright, James C. and Mudge, Jonathan and Weisser, Hendrik and Barzine, Mitra P. and Gonzalez, Jose M. and Brazma, Alvis and Choudhary, Jyoti S. and Harrow, Jennifer},
   title = {Improving {GENCODE} reference gene annotation using a high-stringency proteogenomics workflow},
   journal = {Nature Communications},
   volume = {7},
   number = {1},
   pages = {11778},
   abstract = {Complete annotation of the human genome is indispensable for medical research. The GENCODE consortium strives to provide this, augmenting computational and experimental evidence with manual annotation. The rapidly developing field of proteogenomics provides evidence for the translation of genes into proteins and can be used to discover and refine gene models. However, for both the proteomics and annotation groups, there is a lack of guidelines for integrating this data. Here we report a stringent workflow for the interpretation of proteogenomic data that could be used by the annotation community to interpret novel proteogenomic evidence. Based on reprocessing of three large-scale publicly available human data sets, we show that a conservative approach, using stringent filtering is required to generate valid identifications. Evidence has been found supporting 16 novel protein-coding genes being added to GENCODE. Despite this many peptide identifications in pseudogenes cannot be annotated due to the absence of orthogonal supporting evidence.},
   ISSN = {2041-1723},
   url = {https://doi.org/10.1038/ncomms11778}                 ,
   year = {2016},
   type = {Journal Article}
}


@article{karpievitch2012,
   author = {Karpievitch, Yuliya V. and Dabney, Alan R. and Smith, Richard D.},
   title = {Normalization and missing value imputation for label-free {LC-MS} analysis},
   journal = {BMC Bioinformatics},
   volume = {13},
   number = {16},
   pages = {S5},
   abstract = {Shotgun proteomic data are affected by a variety of known and unknown systematic biases as well as high proportions of missing values. Typically, normalization is performed in an attempt to remove systematic biases from the data before statistical inference, sometimes followed by missing value imputation to obtain a complete matrix of intensities. Here we discuss several approaches to normalization and dealing with missing values, some initially developed for microarray data and some developed specifically for mass spectrometry-based data.},
   ISSN = {1471-2105},
   url = {https://doi.org/10.1186/1471-2105-13-S16-S5}            ,
   year = {2012},
   type = {Journal Article}
}

@article{donders2006,
   author = {Donders, A. Rogier T. and van der Heijden, Geert J. M. G. and Stijnen, Theo and Moons, Karel G. M.},
   title = {Review: A gentle introduction to imputation of missing values},
   journal = {Journal of Clinical Epidemiology},
   volume = {59},
   number = {10},
   pages = {1087-1091},
   ISSN = {0895-4356},
   DOI = {10.1016/j.jclinepi.2006.01.014},
   url = {https://doi.org/10.1016/j.jclinepi.2006.01.014}            ,
   year = {2006},
   type = {Journal Article}
}


@article{fischer2016,
   author = {Fischer, Martina and Renard, Bernhard Y.},
   title = {i{PQF}: a new peptide-to-protein summarization method using peptide spectra characteristics to improve protein quantification},
   journal = {Bioinformatics},
   volume = {32},
   number = {7},
   pages = {1040-1047},
   abstract = {Motivation: Isobaric labelling techniques such as iTRAQ and TMT are popular methods for relative protein abundance estimation in proteomic studies. However, measurements are assessed at the peptide spectrum level and exhibit substantial heterogeneity per protein. Hence, clever summarization strategies are required to infer protein ratios. So far, current methods rely exclusively on quantitative values, while additional information on peptides is available, yet it is not considered in these methods.Methods: We present iPQF (isobaric Protein Quantification based on Features) as a novel peptide-to-protein summarization method, which integrates peptide spectra characteristics as well as quantitative values for protein ratio estimation. We investigate diverse features characterizing spectra reliability and reveal significant correlations to ratio accuracy in spectra. As a result, we developed a feature-based weighting of peptide spectra.Results: A performance evaluation of iPQF in comparison to nine different protein ratio inference methods is conducted on five published MS2 and MS3 datasets with predefined ground truth. We demonstrate the benefit of using peptide feature information to improve protein ratio estimation. Compared to purely quantitative approaches, our proposed strategy achieves increased accuracy by addressing peptide spectra reliability.Availability and implementation: The iPQF algorithm is available within the established R/Bioconductor package MSnbase (version ≥1.17.8).Contact:renardB@rki.de Supplementary information:Supplementary data are available at Bioinformatics online.},
   ISSN = {1367-4803},
   url = {https://doi.org/10.1093/bioinformatics/btv675}   ,
   year = {2016},
   type = {Journal Article}
}

@article{ying2019,
   author = {Ying, Rex and Bourgeois, Dylan and You, Jiaxuan and Zitnik, Marinka and Leskovec, Jure},
   title = {GNNExplainer: Generating Explanations for Graph Neural Networks},
   journal = {arXiv e-prints},
   pages = {arXiv:1903.03894}    ,
   abstract = {Graph Neural Networks (GNNs) are a powerful tool for machine learning on graphs.GNNs combine node feature information with the graph structure by recursively passing neural messages along edges of the input graph. However, incorporating both graph structure and feature information leads to complex models, and explaining predictions made by GNNs remains unsolved. Here we propose GNNExplainer, the first general, model-agnostic approach for providing interpretable explanations for predictions of any GNN-based model on any graph-based machine learning task. Given an instance, GNNExplainer identifies a compact subgraph structure and a small subset of node features that have a crucial role in GNN's prediction. Further, GNNExplainer can generate consistent and concise explanations for an entire class of instances. We formulate GNNExplainer as an optimization task that maximizes the mutual information between a GNN's prediction and distribution of possible subgraph structures. Experiments on synthetic and real-world graphs show that our approach can identify important graph structures as well as node features, and outperforms baselines by 17.1% on average. GNNExplainer provides a variety of benefits, from the ability to visualize semantically relevant structures to interpretability, to giving insights into errors of faulty GNNs.},
   keywords = {Computer Science - Machine Learning
Statistics - Machine Learning},
   url = {https://ui.adsabs.harvard.edu/abs/2019arXiv190303894Y},
   year = {2019},
   type = {Journal Article}
}

@article{baum2019,
   author = {Baum, Katharina and Schuchhardt, Johannes and Wolf, Jana and Busse, Dorothea},
   title = {Of Gene Expression and Cell Division Time: A Mathematical Framework for Advanced Differential Gene Expression and Data Analysis},
   journal = {Cell Systems},
   volume = {9},
   number = {6},
   pages = {569-579.e7},
   abstract = {Summary Estimating fold changes of average mRNA and protein molecule counts per cell is the most common way to perform differential expression analysis. However, these gene expression data may be affected by cell division, an often-neglected phenomenon. Here, we develop a quantitative framework that links population-based mRNA and protein measurements to rates of gene expression in single cells undergoing cell division. The equations we derive are easy-to-use and widely robust against biological variability. They integrate multiple “omics” data into a coherent, quantitative description of single-cell gene expression and improve analysis when comparing systems or states with different cell division times. We explore these ideas in the context of resting versus activated B cells. Analyzing differences in protein synthesis rates enables to account for differences in cell division times. We demonstrate that this improves the resolution and hit rate of differential gene expression analysis when compared to analyzing population protein abundances alone.},
   keywords = {age distribution of cell population
B cell activation
cell division time
differential gene expression analysis
half-lives
mathematical modeling
mass spectrometry
omics data integration
population and single-cell gene expression
RNA sequencing},
   ISSN = {2405-4712},
   url = {http://www.sciencedirect.com/science/article/pii/S2405471219302662},
   year = {2019},
   type = {Journal Article}
}

@article{schwanhaeusser2013,
   author = {Schwanhäusser, B. and Busse, D. and Li, N. and Dittmar, G. and Schuchhardt, J. and Wolf, J. and Chen, W. and Selbach, M.},
   title = {Corrigendum: Global quantification of mammalian gene expression control},
   journal = {Nature},
   volume = {495},
   number = {7439},
   pages = {126-7},
   keywords = {Animals
Blotting, Western
Chromatography, Liquid
*Gene Expression Regulation
Humans
Mass Spectrometry
Mice
NIH 3T3 Cells
*Protein Biosynthesis
Proteins/*analysis/genetics
RNA, Messenger/analysis/genetics
Reference Standards
Reproducibility of Results
Sea Urchins/embryology/genetics},
   ISSN = {1476-4687 (Electronic)
0028-0836 (Linking)},
   url = {http://doi.org/10.1038/nature11848      
nature11848},
   year = {2013},
   type = {Journal Article}
}

@article{schwanhaeusser2011,
   author = {Schwanhäusser, B. and Busse, D. and Li, N. and Dittmar, G. and Schuchhardt, J. and Wolf, J. and Chen, W. and Selbach, M.},
   title = {Global quantification of mammalian gene expression control},
   journal = {Nature},
   volume = {473},
   number = {7347},
   pages = {337-42},
   abstract = {Gene expression is a multistep process that involves the transcription, translation and turnover of messenger RNAs and proteins. Although it is one of the most fundamental processes of life, the entire cascade has never been quantified on a genome-wide scale. Here we simultaneously measured absolute mRNA and protein abundance and turnover by parallel metabolic pulse labelling for more than 5,000 genes in mammalian cells. Whereas mRNA and protein levels correlated better than previously thought, corresponding half-lives showed no correlation. Using a quantitative model we have obtained the first genome-scale prediction of synthesis rates of mRNAs and proteins. We find that the cellular abundance of proteins is predominantly controlled at the level of translation. Genes with similar combinations of mRNA and protein stability shared functional properties, indicating that half-lives evolved under energetic and dynamic constraints. Quantitative information about all stages of gene expression provides a rich resource and helps to provide a greater understanding of the underlying design principles.},
   keywords = {Animals
Gene Expression Profiling/*methods
*Gene Expression Regulation
Half-Life
Mammals/genetics
Mice
Models, Genetic
NIH 3T3 Cells
Protein Biosynthesis/genetics
Proteins/*analysis/genetics/metabolism
RNA, Messenger/*analysis/biosynthesis/genetics/metabolism
Reproducibility of Results
Staining and Labeling},
   ISSN = {1476-4687 (Electronic)
0028-0836 (Linking)},
   url = {http://doi.org/10.1038/nature10098   }      ,
   year = {2011},
   type = {Journal Article}
}

@article{lahtvee2017,
   author = {Lahtvee, P. J. and Sanchez, B. J. and Smialowska, A. and Kasvandik, S. and Elsemman, I. E. and Gatto, F. and Nielsen, J.},
   title = {Absolute Quantification of Protein and m{RNA} Abundances Demonstrate Variability in Gene-Specific Translation Efficiency in Yeast},
   journal = {Cell Systems},
   volume = {4},
   number = {5},
   pages = {495-504 e5},
   abstract = {Protein synthesis is the most energy-consuming process in a proliferating cell, and understanding what controls protein abundances represents a key question in biology and biotechnology. We quantified absolute abundances of 5,354 mRNAs and 2,198 proteins in Saccharomyces cerevisiae under ten environmental conditions and protein turnover for 1,384 proteins under a reference condition. The overall correlation between mRNA and protein abundances across all conditions was low (0.46), but for differentially expressed proteins (n = 202), the median mRNA-protein correlation was 0.88. We used these data to model translation efficiencies and found that they vary more than 400-fold between genes. Non-linear regression analysis detected that mRNA abundance and translation elongation were the dominant factors controlling protein synthesis, explaining 61% and 15% of its variance. Metabolic flux balance analysis further showed that only mitochondrial fluxes were positively associated with changes at the transcript level. The present dataset represents a crucial expansion to the current resources for future studies on yeast physiology.},
   keywords = {absolute proteome
absolute transcriptome
genome-scale metabolic modeling
integrative data analysis
protein degradation rates
protein turnover
translation efficiency
translational control},
   ISSN = {2405-4712 (Print)
2405-4712 (Linking)},
   url = {https://doi.org/10.1016/j.cels.2017.03.003    }     ,
   year = {2017},
   type = {Journal Article}
}


@inproceedings{tang2015,
  title={Line: Large-scale information network embedding},
  author={Tang, Jian and Qu, Meng and Wang, Mingzhe and Zhang, Ming and Yan, Jun and Mei, Qiaozhu},
  booktitle={Proceedings of the 24th international conference on world wide web},
  pages={1067--1077},
  year={2015}
}

@inproceedings{yang2015,
  title={Network representation learning with rich text information.},
  author={Yang, Cheng and Liu, Zhiyuan and Zhao, Deli and Sun, Maosong and Chang, Edward Y},
  booktitle={IJCAI},
  volume={2015},
  pages={2111--2117},
  year={2015}
}

@article{wu2020,
  title={A comprehensive survey on graph neural networks},
  author={Wu, Zonghan and Pan, Shirui and Chen, Fengwen and Long, Guodong and Zhang, Chengqi and Philip, S Yu},
  journal={IEEE Transactions on Neural Networks and Learning Systems},
  volume={32},
  number={1},
  pages={4--24},
  year={2020},
  publisher={IEEE}
}

@article{wang2019,
  title={A deep proteome and transcriptome abundance atlas of 29 healthy human tissues},
  author={Wang, Dongxue and Eraslan, Basak and Wieland, Thomas and Hallstr{\"o}m, Bj{\"o}rn and Hopf, Thomas and Zolg, Daniel Paul and Zecha, Jana and Asplund, Anna and Li, Li-hua and Meng, Chen and others},
  journal={Molecular Systems Biology},
  volume={15},
  number={2},
  pages={e8503},
  year={2019}
}

@article{kim2014,
  title={A draft map of the human proteome},
  author={Kim, Min-Sik and Pinto, Sneha M and Getnet, Derese and Nirujogi, Raja Sekhar and Manda, Srikanth S and Chaerkady, Raghothama and Madugundu, Anil K and Kelkar, Dhanashree S and Isserlin, Ruth and Jain, Shobhit and others},
  journal={Nature},
  volume={509},
  number={7502},
  pages={575--581},
  year={2014},
  publisher={Nature Publishing Group UK London}
}

@article{gholami2013,
  title={Global proteome analysis of the {NCI}-60 cell line panel},
  author={Gholami, Amin Moghaddas and Hahne, Hannes and Wu, Zhixiang and Auer, Florian Johann and Meng, Chen and Wilhelm, Mathias and Kuster, Bernhard},
  journal={Cell Reports},
  volume={4},
  number={3},
  pages={609--620},
  year={2013},
  publisher={Elsevier}
}

@article{barzine2020,
  title={Using deep learning to extrapolate protein expression measurements},
  author={Barzine, Mitra Parissa and Freivalds, Karlis and Wright, James C and Opmanis, M{\=a}rti{\c{n}}{\v{s}} and Rituma, Darta and Ghavidel, Fatemeh Zamanzad and Jarnuczak, Andrew F and Celms, Edgars and {\v{C}}er{\=a}ns, K{\=a}rlis and Jonassen, Inge and others},
  journal={Proteomics},
  volume={20},
  number={21-22},
  pages={2000009},
  year={2020},
  publisher={Wiley Online Library}
}


@article{papatheodorou2020,
  title={Expression Atlas update: from tissues to single cells},
  author={Papatheodorou, Irene and Moreno, Pablo and Manning, Jonathan and Fuentes, Alfonso Mu{\~n}oz-Pomer and George, Nancy and Fexova, Silvie and Fonseca, Nuno A and F{\"u}llgrabe, Anja and Green, Matthew and Huang, Ni and others},
  journal={Nucleic Acids Res.},
  volume={48},
  number={D1},
  pages={D77--D83},
  year={2020},
  publisher={Oxford University Press}
}

@article{perez2019,
  title={The PRIDE database and related tools and resources in 2019: improving support for quantification data},
  author={Perez-Riverol, Yasset and Csordas, Attila and Bai, Jingwen and Bernal-Llinares, Manuel and Hewapathirana, Suresh and Kundu, Deepti J and Inuganti, Avinash and Griss, Johannes and Mayer, Gerhard and Eisenacher, Martin and others},
  journal={Nucleic Acids Res.},
  volume={47},
  number={D1},
  pages={D442--D450},
  year={2019},
  publisher={Oxford University Press}
}

@article{yang2020,
  title={Community assessment of the predictability of cancer protein and phosphoprotein levels from genomics and transcriptomics},
  author={Yang, Mi and Petralia, Francesca and Li, Zhi and Li, Hongyang and Ma, Weiping and Song, Xiaoyu and Kim, Sunkyu and Lee, Heewon and Yu, Han and Lee, Bora and others},
  journal={Cell Systems},
  volume={11},
  number={2},
  pages={186--195},
  year={2020},
  publisher={Elsevier}
}


@article{wang2019,
  title={Deep graph library: A graph-centric, highly-performant package for graph neural networks},
  author={Wang, Minjie and Zheng, Da and Ye, Zihao and Gan, Quan and Li, Mufei and Song, Xiang and Zhou, Jinjing and Ma, Chao and Yu, Lingfan and Gai, Yu and others},
  journal={arXiv preprint arXiv:1909.01315}            ,
  year={2019}
}

@article{vinas2023,
  title={Hypergraph factorization for multi-tissue gene expression imputation},
  author={Vi{\~n}as, Ramon and Joshi, Chaitanya K and Georgiev, Dobrik and Lin, Phillip and Dumitrascu, Bianca and Gamazon, Eric R and Li{\`o}, Pietro},
  journal={Nature machine intelligence},
  pages={1--15},
  year={2023},
  publisher={Nature Publishing Group UK London}
}

@article{asensio2022,
  title={Predicting missing proteomics values using machine learning: Filling the gap using transcriptomics and other biological features},
  author={Asensio, Juan Ochoteco and Verheijen, Marcha and Caiment, Florian},
  journal={Comput. Struct. Biotechnol. J.},
  volume={20},
  pages={2057--2069},
  year={2022},
  publisher={Elsevier}
}

@article{kong2023,
  title={Pro{J}ect: a powerful mixed-model missing value imputation method},
  author={Kong, Weijia and Wong, Bertrand Jern Han and Hui, Harvard Wai Hann and Lim, Kai Peng and Wang, Yulan and Wong, Limsoon and Goh, Wilson Wen Bin},
  journal={Brief. Bioinform.},
  volume={24},
  number={4},
  pages={bbad233},
  year={2023},
  publisher={Oxford University Press}
}

@article{shen2022,
  title={Comparative assessment and novel strategy on methods for imputing proteomics data},
  author={Shen, Minjie and Chang, Yi-Tan and Wu, Chiung-Ting and Parker, Sarah J and Saylor, Georgia and Wang, Yizhi and Yu, Guoqiang and Van Eyk, Jennifer E and Clarke, Robert and Herrington, David M and others},
  journal={Sci. Rep.},
  volume={12},
  number={1},
  pages={1067},
  year={2022},
  publisher={Nature Publishing Group UK London}
}

@article{velickovic2017,
title={Graph Attention Networks},
author={Petar Veličković and Guillem Cucurull and Arantxa Casanova and Adriana Romero and Pietro Liò and Yoshua Bengio},
journal={International Conference on Learning Representations},
year={2018},
url={https://openreview.net/forum?id=rJXMpikCZ}
}

@article{lazar2016,
  title={Accounting for the multiple natures of missing values in label-free quantitative proteomics data sets to compare imputation strategies},
  author={Lazar, Cosmin and Gatto, Laurent and Ferro, Myriam and Bruley, Christophe and Burger, Thomas},
  journal={J. Proteome Res.},
  volume={15},
  number={4},
  pages={1116--1125},
  year={2016},
  publisher={ACS Publications}
}


@article{rendle2012,
  title={Factorization machines with libfm},
  author={Rendle, Steffen},
  journal={ACM Transactions on Intelligent Systems and Technology (TIST)},
  volume={3},
  number={3},
  pages={1--22},
  year={2012},
  publisher={ACM New York, NY, USA}
}

@article{ochoa2019,
  title={Missing data in multiple correspondence analysis under the available data principle of the {NIPALS} algorithm},
  author={Ochoa-Mu{\~n}oz, Andr{\'e}s Felipe and Gonz{\'a}lez-Rojas, V{\'\i}ctor Manuel and Pardo, Campo El{\'\i}as},
  journal={Dyna},
  volume={86},
  number={211},
  pages={249--257},
  year={2019},
  publisher={2006, Revista DYNA}
}

@article{josse2016,
  title={miss{MDA}: a package for handling missing values in multivariate data analysis},
  author={Josse, Julie and Husson, Fran{\c{c}}ois},
  journal={J. Stat. Softw.},
  volume={70},
  pages={1--31},
  year={2016}
}

@article{wang2018,
  title={The {M}ount {S}inai cohort of large-scale genomic, transcriptomic and proteomic data in Alzheimer's disease},
  author={Wang, Minghui and Beckmann, Noam D and Roussos, Panos and Wang, Erming and Zhou, Xianxiao and Wang, Qian and Ming, Chen and Neff, Ryan and Ma, Weiping and Fullard, John F and others},
  journal={Scientific Data},
  volume={5},
  number={1},
  pages={1--16},
  year={2018},
  publisher={Nature Publishing Group}
}

@article{arora2023,
  title={Machine learning models trained on synthetic datasets of multiple sample sizes for the use of predicting blood pressure from clinical data in a national dataset},
  author={Arora, Anmol and Arora, Ananya},
  journal={PLOS One},
  volume={18},
  number={3},
  pages={e0283094},
  year={2023},
  publisher={Public Library of Science San Francisco, CA USA}
}

@article{bishop1998,
  title={Bayesian {PCA}},
  author={Bishop, Christopher},
  journal={Adv. Neural Inf. Process. Syst.},
  volume={11},
  year={1998},
  publisher = {MIT Press},
  editor = {M. Kearns and S. Solla and D. Cohn},
  url = {https://proceedings.neurips.cc/paper_files/paper/1998/file/c88d8d0a6097754525e02c2246d8d27f-Paper.pdf}
}


@article{mair2016,
  title={{FLEXIT}au: quantifying post-translational modifications of tau protein in vitro and in human disease},
  author={Mair, Waltraud and Muntel, Jan and Tepper, Katharina and Tang, Shaojun and Biernat, Jacek and Seeley, William W and Kosik, Kenneth S and Mandelkow, Eckhard and Steen, Hanno and Steen, Judith A},
  journal={Analytical Chemistry},
  volume={88},
  number={7},
  pages={3704--3714},
  year={2016},
  publisher={ACS Publications}
}

"@phdthesis{marlin2008,
  author={Marlin, Benjamin M},
  title        = {Missing data problems in machine learning},
  school       = {University of Toronto},
  year         = {2008},
}"

@article{liu2021,
  title={Proper imputation of missing values in proteomics datasets for differential expression analysis},
  author={Liu, Mingyi and Dongre, Ashok},
  journal={Brief. Bioinform.},
  volume={22},
  number={3},
  pages={bbaa112},
  year={2021},
  publisher={Oxford University Press}
}

@article{chion2022,
  title={Accounting for multiple imputation-induced variability for differential analysis in mass spectrometry-based label-free quantitative proteomics},
  author={Chion, Marie and Carapito, Christine and Bertrand, Fr{\'e}d{\'e}ric},
  journal={PLoS Computational Biology},
  volume={18},
  number={8},
  pages={e1010420},
  year={2022},
  publisher={Public Library of Science San Francisco, CA USA}
}

@article{buccitelli2020,
  title={m{RNA}s, proteins and the emerging principles of gene expression control},
  author={Buccitelli, Christopher and Selbach, Matthias},
  journal={Nat. Rev. Genet.},
  volume={21},
  number={10},
  pages={630--644},
  year={2020},
  publisher={Nature Publishing Group UK London}
}

@article{weiss2016,
  title={A survey of transfer learning},
  author={Weiss, Karl and Khoshgoftaar, Taghi M and Wang, DingDing},
  journal={Journal of Big Data},
  volume={3},
  number={1},
  pages={1--40},
  year={2016},
  publisher={SpringerOpen}
}

@inproceedings{nix1994,
  title={Estimating the mean and variance of the target probability distribution},
  author={Nix, David A and Weigend, Andreas S},
  booktitle={Proceedings of 1994 IEEE International Conference on Neural Networks (ICNN'94)},
  volume={1},
  pages={55--60},
  year={1994},
  organization={IEEE}
}

@article{kong2017,
   author = {Kong, Andy T. and Leprevost, Felipe V. and Avtonomov, Dmitry M. and Mellacheruvu, Dattatreya and Nesvizhskii, Alexey I.},
   title = {{MSF}ragger: ultrafast and comprehensive peptide identification in mass spectrometry–based proteomics},
   journal = {Nature Methods},
   volume = {14},
   number = {5},
   pages = {513-520},
   abstract = {An ultrafast, fragment-ion indexing–based database search tool, MSFragger, makes open searching practical and enables comprehensive identification of modified peptides in mass spectrometry–based proteomics data sets.},
   ISSN = {1548-7105},
   year = {2017},
   type = {Journal Article},
   url = {https://doi.org/10.1038/nmeth.4256}     ,   
}

@article{eraslan2019,
   author = {Eraslan, Basak and Wang, Dongxue and Gusic, Mirjana and Prokisch, Holger and Hallström, Björn M. and Uhlén, Mathias and Asplund, Anna and Pontén, Frederik and Wieland, Thomas and Hopf, Thomas and Hahne, Hannes and Kuster, Bernhard and Gagneur, Julien},
   title = {Quantification and discovery of sequence determinants of protein-per-m{RNA} amount in 29 human tissues},
   journal = {Molecular Systems Biology},
   volume = {15},
   number = {2},
   pages = {e8513},
   abstract = {Abstract Despite their importance in determining protein abundance, a comprehensive catalogue of sequence features controlling protein-to-mRNA (PTR) ratios and a quantification of their effects are still lacking. Here, we quantified PTR ratios for 11,575 proteins across 29 human tissues using matched transcriptomes and proteomes. We estimated by regression the contribution of known sequence determinants of protein synthesis and degradation in addition to 45 mRNA and 3 protein sequence motifs that we found by association testing. While PTR ratios span more than 2 orders of magnitude, our integrative model predicts PTR ratios at a median precision of 3.2-fold. A reporter assay provided functional support for two novel UTR motifs, and an immobilized mRNA affinity competition-binding assay identified motif-specific bound proteins for one motif. Moreover, our integrative model led to a new metric of codon optimality that captures the effects of codon frequency on protein synthesis and degradation. Altogether, this study shows that a large fraction of PTR ratio variation in human tissues can be predicted from sequence, and it identifies many new candidate post-transcriptional regulatory elements.},
   keywords = {codon usage
mRNA sequence motifs
proteomics
transcriptomics
translational control},
   ISSN = {1744-4292},
   year = {2019},
   type = {Journal Article},
    url = {https://doi.org/10.15252/msb.20188513}           ,
}

@article{viode2023,
   author = {Viode, Arthur and van Zalm, Patrick and Smolen, Kinga K. and Fatou, Benoit and Stevenson, David and Jha, Meenakshi and Levy, Ofer and Steen, Judith and Steen, Hanno and On behalf of the, Impacc Network},
   title = {A simple, time- and cost-effective, high-throughput depletion strategy for deep plasma proteomics},
   journal = {Science Advances},
   volume = {9},
   number = {13},
   pages = {eadf9717},
   abstract = {We introduce a cost-effective, robust high-throughput?compatible plasma depletion method enabling in-depth profiling of plasma that detects >1300 proteins per run with a throughput of 60 samples per day. The method has been fully validated by processing >3000 samples with no apparent batch effect at a cost for the depletion step of ~$2.5 per sample. A simple plasma protein precipitation method is described to overcome the challenges of plasma proteomics.},
   year = {2023},
   type = {Journal Article},
url = {https://doi.org/10.1126/sciadv.adf9717}          ,
}

@article{schuebeler2015,
   author = {Schübeler, Dirk},
   title = {Function and information content of {DNA} methylation},
   journal = {Nature},
   volume = {517},
   number = {7534},
   pages = {321-326},
   abstract = {Cytosine methylation is a DNA modification generally associated with transcriptional silencing. Factors that regulate methylation have been linked to human disease, yet how they contribute to malignances remains largely unknown. Genomic maps of DNA methylation have revealed unexpected dynamics at gene regulatory regions, including active demethylation by TET proteins at binding sites for transcription factors. These observations indicate that the underlying DNA sequence largely accounts for local patterns of methylation. As a result, this mark is highly informative when studying gene regulation in normal and diseased cells, and it can potentially function as a biomarker. Although these findings challenge the view that methylation is generally instructive for gene silencing, several open questions remain, including how methylation is targeted and recognized and in what context it affects genome readout.},
   ISSN = {1476-4687},
   year = {2015},
   type = {Journal Article},
   url = {https://doi.org/10.1038/nature14192} 
}


@article{duan2015,
   author = {Duan, Guangyou and Walther, Dirk},
   title = {The Roles of Post-translational Modifications in the Context of Protein Interaction Networks},
   journal = {PLOS Computational Biology},
   volume = {11},
   number = {2},
   pages = {e1004049},
   abstract = {Author Summary The function of proteins is frequently modulated by chemical modifications introduced after translation from RNA. These post-translational modifications (PTMs) have been shown to also influence the interaction between proteins carrying them. We tested whether specific PTM-types characterized by attaching different chemical groups are associated with proteins with characteristic and possibly strategic positions within the network of all protein interactions in cellular systems. Based on network-theoretic analyses of PTMs in the context of protein interaction networks of nine selected species, we indeed observed distinctive properties of twelve PTM-types tested. Phosphorylation was found associated with proteins in central locations with the broadest interaction scope, while glycosylation was more prominent in proteins at the periphery of the web of all protein interactions. The involvement in disease processes of human proteins undergoing PTMs was also found associated with characteristic protein interaction network properties. Our study highlights common and specific roles of the various PTM types in the orchestration of molecular interactions in cells.},
   url = {https://doi.org/10.1371/journal.pcbi.1004049}                    ,
   year = {2015},
   type = {Journal Article}
}

@article{orchard2014,
   author = {Orchard, Sandra and Ammari, Mais and Aranda, Bruno and Breuza, Lionel and Briganti, Leonardo and Broackes-Carter, Fiona and Campbell, Nancy H. and Chavali, Gayatri and Chen, Carol and del-Toro, Noemi and Duesbury, Margaret and Dumousseau, Marine and Galeota, Eugenia and Hinz, Ursula and Iannuccelli, Marta and Jagannathan, Sruthi and Jimenez, Rafael and Khadake, Jyoti and Lagreid, Astrid and Licata, Luana and Lovering, Ruth C. and Meldal, Birgit and Melidoni, Anna N. and Milagros, Mila and Peluso, Daniele and Perfetto, Livia and Porras, Pablo and Raghunath, Arathi and Ricard-Blum, Sylvie and Roechert, Bernd and Stutz, Andre and Tognolli, Michael and van Roey, Kim and Cesareni, Gianni and Hermjakob, Henning},
   title = {The {MIntAct} project—{IntAct} as a common curation platform for 11 molecular interaction databases},
   journal = {Nucleic Acids Res.},
   volume = {42},
   number = {D1},
   pages = {D358-D363},
   abstract = {IntAct (freely available at http://www.ebi.ac.uk/intact) is an open-source, open data molecular interaction database populated by data either curated from the literature or from direct data depositions. IntAct has developed a sophisticated web-based curation tool, capable of supporting both IMEx- and MIMIx-level curation. This tool is now utilized by multiple additional curation teams, all of whom annotate data directly into the IntAct database. Members of the IntAct team supply appropriate levels of training, perform quality control on entries and take responsibility for long-term data maintenance. Recently, the MINT and IntAct databases decided to merge their separate efforts to make optimal use of limited developer resources and maximize the curation output. All data manually curated by the MINT curators have been moved into the IntAct database at EMBL-EBI and are merged with the existing IntAct dataset. Both IntAct and MINT are active contributors to the IMEx consortium (http://www.imexconsortium.org).},
   ISSN = {0305-1048},
   url = {https://doi.org/10.1093/nar/gkt1115               }             ,
   year = {2014},
   type = {Journal Article}
}

@article{ma2020,
   author = {Weiping, Ma and Sunkyu, Kim and Shrabanti, Chowdhury and Zhi, Li and Mi, Yang and Seungyeul, Yoo and Francesca, Petralia and Jeremy, Jacobsen and Jingyi Jessica, Li and Xinzhou, Ge and Kexin, Li and Thomas, Yu and Anna, P. Calinawan and Nathan, Edwards and Samuel, H. Payne and Paul, C. Boutros and Henry, Rodriguez and Gustavo, Stolovitzky and Jun, Zhu and Jaewoo, Kang and David, Fenyo and Julio, Saez-Rodriguez and Pei, Wang},
   title = {Dream{AI}: algorithm for the imputation of proteomics data},
   journal = {bioRxiv},
	doi = {10.1101/2020.07.21.214205},
   url = {http://biorxiv.org/content/early/2021/05/19/2020.07.21.214205.abstract},
   year = {2021},
   type = {Journal Article}
}

@article{harris2023,
   author = {Harris, Lincoln and Fondrie, William E. and Oh, Sewoong and Noble, William S.},
   title = {Evaluating Proteomics Imputation Methods with Improved Criteria},
   journal = {J. Proteome Res.},
   ISSN = {1535-3893},
   url = {https://doi.org/10.1021/acs.jproteome.3c00205}                                 ,
   year = {2023},
   type = {Journal Article}
}

@Inbook{rozanova2021,
author="Rozanova, Svitlana
and Barkovits, Katalin
and Nikolov, Miroslav
and Schmidt, Carla
and Urlaub, Henning
and Marcus, Katrin",
title="Quantitative Mass Spectrometry-Based Proteomics: An Overview",
bookTitle="Quantitative Methods in Proteomics",
year="2021",
publisher="Springer US",
address="New York, NY",
pages="85--116",
doi="10.1007/978-1-0716-1024-4_8"
}

@article{asensio2022predicting,
  title={Predicting missing proteomics values using machine learning: Filling the gap using transcriptomics and other biological features},
  author={Asensio, Juan Ochoteco and Verheijen, Marcha and Caiment, Florian},
  journal={Comput. Struct. Biotechnol. J.},
  volume={20},
  pages={2057--2069},
  year={2022},
  publisher={Elsevier}
}

@article{anderson1998,
  title={Proteome and proteomics: new technologies, new concepts, and new words},
  author={Anderson, N Leigh and Anderson, Norman G},
  journal={Electrophoresis},
  volume={19},
  number={11},
  pages={1853--1861},
  year={1998},
  publisher={Wiley Online Library}
}

@article{alphafold,
  title={Highly accurate protein structure prediction with AlphaFold},
  author={Jumper, John and Evans, Richard and Pritzel, Alexander and Green, Tim and Figurnov, Michael and Ronneberger, Olaf and Tunyasuvunakool, Kathryn and Bates, Russ and {\v{Z}}{\'\i}dek, Augustin and Potapenko, Anna and others},
  journal={Nature},
  volume={596},
  number={7873},
  pages={583--589},
  year={2021},
  publisher={Nature Publishing Group}
}

@article{zhang2022,
  title={Graph neural network approaches for drug-target interactions},
  author={Zhang, Zehong and Chen, Lifan and Zhong, Feisheng and Wang, Dingyan and Jiang, Jiaxin and Zhang, Sulin and Jiang, Hualiang and Zheng, Mingyue and Li, Xutong},
  journal={Current Opinion in Structural Biology},
  volume={73},
  pages={102327},
  year={2022},
  publisher={Elsevier}
}

@article{long2022pre,
  title={Pre-training graph neural networks for link prediction in biomedical networks},
  author={Long, Yahui and Wu, Min and Liu, Yong and Fang, Yuan and Kwoh, Chee Keong and Chen, Jinmiao and Luo, Jiawei and Li, Xiaoli},
  journal={Bioinformatics},
  volume={38},
  number={8},
  pages={2254--2262},
  year={2022},
  publisher={Oxford University Press}
}

@inproceedings{ioannidis2019,
  title={Graph neural networks for predicting protein functions},
  author={Ioannidis, Vassilis N and Marques, Antonio G and Giannakis, Georgios B},
  booktitle={IEEE CAMSAP},
  year={2019},
  organization={p. 221-225}
}


@article{carrillo2010,
  title={Methods for combining peptide intensities to estimate relative protein abundance},
  author={Carrillo, Brian and Yanofsky, Corey and Laboissiere, Sylvie and Nadon, Robert and Kearney, Robert E},
  journal={Bioinformatics},
  volume={26},
  number={1},
  pages={98--103},
  year={2010},
  publisher={Oxford University Press}
}

@article{li2010,
  title={The importance of peptide detectability for protein identification, quantification, and experiment design in MS/MS proteomics},
  author={Li, Yong Fuga and Arnold, Randy J and Tang, Haixu and Radivojac, Predrag},
  journal={J. Proteome Res.},
  volume={9},
  number={12},
  pages={6288--6297},
  year={2010},
  publisher={ACS Publications}
}

@article{deepmspeptide,
  title={DeepMSPeptide: peptide detectability prediction using deep learning},
  author={Serrano, Guillermo and Guruceaga, Elizabeth and Segura, Victor},
  journal={Bioinformatics},
  volume={36},
  number={4},
  pages={1279--1280},
  year={2020},
  publisher={Oxford University Press}
}

@article{jarnuczak2016,
  title={Analysis of intrinsic peptide detectability via integrated label-free and SRM-based absolute quantitative proteomics},
  author={Jarnuczak, Andrew F and Lee, Dave CH and Lawless, Craig and Holman, Stephen W and Eyers, Claire E and Hubbard, Simon J},
  journal={J. Proteome Res.},
  volume={15},
  number={9},
  pages={2945--2959},
  year={2016},
  publisher={ACS Publications}
}

@article{bakalarski2008,
  title={The impact of peptide abundance and dynamic range on stable-isotope-based quantitative proteomic analyses},
  author={Bakalarski, Corey E and Elias, Joshua E and Vill{\'e}n, Judit and Haas, Wilhelm and Gerber, Scott A and Everley, Patrick A and Gygi, Steven P},
  journal={J. Proteome Res.},
  volume={7},
  number={11},
  pages={4756--4765},
  year={2008},
  publisher={ACS Publications}
}

@article{anderle2004,
  title={Quantifying reproducibility for differential proteomics: noise analysis for protein liquid chromatography-mass spectrometry of human serum},
  author={Anderle, Markus and Roy, Sushmita and Lin, Hua and Becker, Christopher and Joho, Keith},
  journal={Bioinformatics},
  volume={20},
  number={18},
  pages={3575--3582},
  year={2004},
  publisher={Oxford University Press}
}

@article{ramus2016,
  title={Spiked proteomic standard dataset for testing label-free quantitative software and statistical methods},
  author={Ramus, Claire and Hovasse, Agn{\`e}s and Marcellin, Marl{\`e}ne and Hesse, Anne-Marie and Mouton-Barbosa, Emmanuelle and Bouyssi{\'e}, David and Vaca, Sebastian and Carapito, Christine and Chaoui, Karima and Bruley, Christophe and others},
  journal={Data in brief},
  volume={6},
  pages={286--294},
  year={2016},
  publisher={Elsevier}
}

@article{tissue29,
  title={A deep proteome and transcriptome abundance atlas of 29 healthy human tissues},
  author={Wang, Dongxue and Eraslan, Basak and Wieland, Thomas and Hallstr{\"o}m, Bj{\"o}rn and Hopf, Thomas and Zolg, Daniel Paul and Zecha, Jana and Asplund, Anna and Li, Li-hua and Meng, Chen and others},
  journal={Molecular systems biology},
  volume={15},
  number={2},
  pages={e8503},
  year={2019}
}

@article{nci60,
  title={Global proteome analysis of the NCI-60 cell line panel},
  author={Gholami, Amin Moghaddas and Hahne, Hannes and Wu, Zhixiang and Auer, Florian Johann and Meng, Chen and Wilhelm, Mathias and Kuster, Bernhard},
  journal={Cell reports},
  volume={4},
  number={3},
  pages={609--620},
  year={2013},
  publisher={Elsevier}
}

@article{dowell2021,
  title={Benchmarking quantitative performance in label-free proteomics},
  author={Dowell, James A and Wright, Logan J and Armstrong, Eric A and Denu, John M},
  journal={ACS omega},
  volume={6},
  number={4},
  pages={2494--2504},
  year={2021},
  publisher={ACS Publications}
}

@article{fu2023,
  title={Label-free proteome quantification and evaluation},
  author={Fu, Jianbo and Yang, Qingxia and Luo, Yongchao and Zhang, Song and Tang, Jing and Zhang, Ying and Zhang, Hongning and Xu, Hanxiang and Zhu, Feng},
  journal={Brief. Bioinform.},
  volume={24},
  number={1},
  pages={bbac477},
  year={2023},
  publisher={Oxford University Press}
}

@article{mottawea2016,
  title={Altered intestinal microbiota--host mitochondria crosstalk in new onset Crohn’s disease},
  author={Mottawea, Walid and Chiang, Cheng-Kang and M{\"u}hlbauer, Marcus and Starr, Amanda E and Butcher, James and Abujamel, Turki and Deeke, Shelley A and Brandel, Annette and Zhou, Hu and Shokralla, Shadi and others},
  journal={Nature communications},
  volume={7},
  number={1},
  pages={13419},
  year={2016},
  publisher={Nature Publishing Group UK London}
}

@article{navarro2016,
  title={A multicenter study benchmarks software tools for label-free proteome quantification},
  author={Navarro, Pedro and Kuharev, J{\"o}rg and Gillet, Ludovic C and Bernhardt, Oliver M and MacLean, Brendan and R{\"o}st, Hannes L and Tate, Stephen A and Tsou, Chih-Chiang and Reiter, Lukas and Distler, Ute and others},
  journal={Nature biotechnology},
  volume={34},
  number={11},
  pages={1130--1136},
  year={2016},
  publisher={Nature Publishing Group US New York}
}

@article{van2022,
  title={A comprehensive LFQ benchmark dataset on modern day acquisition strategies in proteomics},
  author={Van Puyvelde, Bart and Daled, Simon and Willems, Sander and Gabriels, Ralf and Gonzalez de Peredo, Anne and Chaoui, Karima and Mouton-Barbosa, Emmanuelle and Bouyssi{\'e}, David and Boonen, Kurt and Hughes, Christopher J and others},
  journal={Scientific Data},
  volume={9},
  number={1},
  pages={126},
  year={2022},
  publisher={Nature Publishing Group UK London}
}

@article{frohlich2022,
  title={Benchmarking of analysis strategies for data-independent acquisition proteomics using a large-scale dataset comprising inter-patient heterogeneity},
  author={Fr{\"o}hlich, Klemens and Brombacher, Eva and Fahrner, Matthias and Vogele, Daniel and Kook, Lucas and Pinter, Niko and Bronsert, Peter and Timme-Bronsert, Sylvia and Schmidt, Alexander and B{\"a}renfaller, Katja and others},
  journal={Nature communications},
  volume={13},
  number={1},
  pages={2622},
  year={2022},
  publisher={Nature Publishing Group UK London}
}

@article{maxlfq,
  title={Accurate proteome-wide label-free quantification by delayed normalization and maximal peptide ratio extraction, termed {MaxLFQ}},
  author={Cox, J{\"u}rgen and Hein, Marco Y and Luber, Christian A and Paron, Igor and Nagaraj, Nagarjuna and Mann, Matthias},
  journal={Mol. Cell. Proteomics},
  volume={13},
  number={9},
  pages={2513--2526},
  year={2014},
  publisher={ASBMB}
}

@article{zhao2020,
  title={Comparative evaluation of label-free quantification strategies},
  author={Zhao, Lei and Cong, Xiaoji and Zhai, Linhui and Hu, Hao and Xu, Jun-Yu and Zhao, Wensi and Zhu, Mengdi and Tan, Minjia and Ye, Bang-Ce},
  journal={Journal of proteomics},
  volume={215},
  pages={103669},
  year={2020},
  publisher={Elsevier}
}

@article{peptiderazor,
  title={Interpretation of shotgun proteomic data},
  author={Nesvizhskii, Alexey I and Aebersold, Ruedi},
  journal={Mol. Cell. Proteomics},
  volume={4},
  number={10},
  pages={1419--1440},
  year={2005},
  publisher={ASBMB}
}

@article{silvatop3,
  title={Absolute quantification of proteins by LCMSE: A virtue of parallel MS acquisition* S},
  author={Silva, Jeffrey C and Gorenstein, Marc V and Li, Guo-Zhong and Vissers, Johannes PC and Geromanos, Scott J},
  journal={Mol. Cell. Proteomics},
  volume={5},
  number={1},
  pages={144--156},
  year={2006},
  publisher={ASBMB}
}

@article{schwanhausser2011ibaq,
  title={Global quantification of mammalian gene expression control},
  author={Schwanh{\"a}usser, Bj{\"o}rn and Busse, Dorothea and Li, Na and Dittmar, Gunnar and Schuchhardt, Johannes and Wolf, Jana and Chen, Wei and Selbach, Matthias},
  journal={Nature},
  volume={473},
  number={7347},
  pages={337--342},
  year={2011},
  publisher={Nature Publishing Group UK London}
}

@article{iPQF,
  title={{iPQF}: a new peptide-to-protein summarization method using peptide spectra characteristics to improve protein quantification},
  author={Fischer, Martina and Renard, Bernhard Y},
  journal={Bioinformatics},
  volume={32},
  number={7},
  pages={1040--1047},
  year={2016},
  publisher={Oxford University Press}
}

@article{renard2012overcoming,
  title={Overcoming species boundaries in peptide identification with Bayesian information criterion-driven error-tolerant peptide search ({BICEPS})},
  author={Renard, Bernhard Y and Xu, Buote and Kirchner, Marc and Zickmann, Franziska and Winter, Dominic and Korten, Simone and Brattig, Norbert W and Tzur, Amit and Hamprecht, Fred A and Steen, Hanno},
  journal={Mol. Cell. Proteomics},
  volume={11},
  number={7},
  pages={M111--014167},
  year={2012},
  publisher={ASBMB}
}

@article{grossmann2010,
  title={Implementation and evaluation of relative and absolute quantification in shotgun proteomics with label-free methods},
  author={Grossmann, Jonas and Roschitzki, Bernd and Panse, Christian and Fortes, Claudia and Barkow-Oesterreicher, Simon and Rutishauser, Dorothea and Schlapbach, Ralph},
  journal={Journal of proteomics},
  volume={73},
  number={9},
  pages={1740--1746},
  year={2010},
  publisher={Elsevier}
}

@article{sticker2020,
  title={Robust summarization and inference in proteome-wide label-free quantification},
  author={Sticker, Adriaan and Goeminne, Ludger and Martens, Lennart and Clement, Lieven},
  journal={Mol. Cell. Proteomics},
  volume={19},
  number={7},
  pages={1209--1219},
  year={2020},
  publisher={ASBMB}
}

@article{gillet2012targeted,
  title={Targeted data extraction of the {MS/MS} spectra generated by data-independent acquisition: a new concept for consistent and accurate proteome analysis},
  author={Gillet, Ludovic C and Navarro, Pedro and Tate, Stephen and R{\"o}st, Hannes and Selevsek, Nathalie and Reiter, Lukas and Bonner, Ron and Aebersold, Ruedi},
  journal={Mol. Cell. Proteomics},
  volume={11},
  number={6},
  year={2012},
  publisher={ASBMB}
}


@book{graham2012,
  title={Missing data: Analysis and design},
  author={Graham, John W},
  year={2012},
  publisher={Springer Science \& Business Media}
}

@article{jin2021,
  title={A comparative study of evaluating missing value imputation methods in label-free proteomics},
  author={Jin, Liang and Bi, Yingtao and Hu, Chenqi and Qu, Jun and Shen, Shichen and Wang, Xue and Tian, Yu},
  journal={Sci. Rep.},
  volume={11},
  number={1},
  pages={1760},
  year={2021},
  publisher={Nature Publishing Group UK London}
}

@article{kong2022,
  title={Dealing with missing values in proteomics data},
  author={Kong, Weijia and Hui, Harvard Wai Hann and Peng, Hui and Goh, Wilson Wen Bin},
  journal={Proteomics},
  volume={22},
  number={23-24},
  pages={2200092},
  year={2022},
  publisher={Wiley Online Library}
}

@article{webb2015,
  title={Review, evaluation, and discussion of the challenges of missing value imputation for mass spectrometry-based label-free global proteomics},
  author={Webb-Robertson, Bobbie-Jo M and Wiberg, Holli K and Matzke, Melissa M and Brown, Joseph N and Wang, Jing and McDermott, Jason E and Smith, Richard D and Rodland, Karin D and Metz, Thomas O and Pounds, Joel G and others},
  journal={J. Proteome Res.},
  volume={14},
  number={5},
  pages={1993--2001},
  year={2015},
  publisher={ACS Publications}
}

@article{wang2020,
  title={{NAguideR}: performing and prioritizing mis\-sing value imputations for consistent bottom-up proteomic analyses},
  author={Wang, Shisheng and Li, Wenxue and Hu, Liqiang and Cheng, Jingqiu and Yang, Hao and Liu, Yansheng},
  journal={Nucleic Acids Res.},
  volume={48},
  number={14},
  pages={e83--e83},
  year={2020},
  publisher={Oxford University Press}
}

@article{troyanskaya2001,
  title={Missing value estimation methods for DNA microarrays},
  author={Troyanskaya, Olga and Cantor, Michael and Sherlock, Gavin and Brown, Pat and Hastie, Trevor and Tibshirani, Robert and Botstein, David and Altman, Russ B},
  journal={Bioinformatics},
  volume={17},
  number={6},
  pages={520--525},
  year={2001},
  publisher={Oxford University Press}
}

@article{oba2003,
  title={A {B}ayesian missing value estimation method for gene expression profile data},
  author={Oba, Shigeyuki and Sato, Masa-aki and Takemasa, Ichiro and Monden, Morito and Matsubara, Ken-ichi and Ishii, Shin},
  journal={Bioinformatics},
  volume={19},
  number={16},
  pages={2088--2096},
  year={2003},
  publisher={Oxford University Press}
}

@article{kokla2019,
  title={Random forest-based imputation outperforms other methods for imputing LC-MS metabolomics data: a comparative study},
  author={Kokla, Marietta and Virtanen, Jyrki and Kolehmainen, Marjukka and Paananen, Jussi and Hanhineva, Kati},
  journal={BMC bioinformatics},
  volume={20},
  number={1},
  pages={1--11},
  year={2019},
  publisher={BioMed Central}
}

@article{missforest,
  title={{MissForest}—non-parametric missing value imputation for mixed-type data},
  author={Stekhoven, Daniel J and B{\"u}hlmann, Peter},
  journal={Bioinformatics},
  volume={28},
  number={1},
  pages={112--118},
  year={2012},
  publisher={Oxford University Press}
}

@article{azur2011,
  title={Multiple imputation by chained equations: what is it and how does it work?},
  author={Azur, Melissa J and Stuart, Elizabeth A and Frangakis, Constantine and Leaf, Philip J},
  journal={International journal of methods in psychiatric research},
  volume={20},
  number={1},
  pages={40--49},
  year={2011},
  publisher={Wiley Online Library}
}

@unpublished{gupta2023,
  author = "Sukrit Gupta and Tobias Pietz and Christoph N. Schlaffner and Saima Ahmed and Hanno Steen and Bernhard Y. Renard and Katharina Baum",
  title  = "Graph Neural Network Driven Imputation of Missing Abundances in Mass Spectrometry Based Proteomics",
  note   = "preprint",
  year   = "2023",
}

@article{webel2023,
  title={Mass spectrometry-based proteomics imputation using self supervised deep learning},
  author={Webel, Henry and Niu, Lili and Nielsen, Annelaura Bach and Locard-Paulet, Marie and Mann, Matthias and Jensen, Lars Juhl and Rasmussen, Simon},
  journal={bioRxiv},
  year={2023},
	doi = {10.1101/2023.01.12.523792 },
  publisher={Cold Spring Harbor Laboratory}
}

@inproceedings{kingma2014,
  added-at = {2020-10-15T14:36:56.000+0200},
  author = {Kingma, Diederik P. and Welling, Max},
  biburl = {https://www.bibsonomy.org/bibtex/242e5be6faa01cba2587f4907ac99dce8/annakrause},
  booktitle = {2nd International Conference on Learning Representations, {ICLR} 2014, Banff, AB, Canada, April 14-16, 2014, Conference Track Proceedings},
  eprint = {http://arxiv.org/abs/1312.6114v10},
  eprintclass = {stat.ML},
  eprinttype = {arXiv},
  file = {:http\://arxiv.org/pdf/1312.6114v10:PDF;:KingmaWelling_Auto-EncodingVariationalBayes.pdf:PDF},
  interhash = {a626a9d77a123c52405a08da983203cb},
  intrahash = {42e5be6faa01cba2587f4907ac99dce8},
  keywords = {cs.LG stat.ML vae},
  timestamp = {2021-02-01T17:13:18.000+0100},
  title = {{Auto-Encoding Variational Bayes}},
  year = 2014
}

@article{2019deepimpute,
  title={{DeepImpute}: an accurate, fast, and scalable deep neural network method to impute single-cell RNA-seq data},
  author={Arisdakessian, C{\'e}dric and Poirion, Olivier and Yunits, Breck and Zhu, Xun and Garmire, Lana X},
  journal={Genome Biol.},
  volume={20},
  number={1},
  pages={1--14},
  year={2019},
  publisher={BioMed Central}
}

@article{mssimulator,
  title={MSSimulator: Simulation of mass spectrometry data},
  author={Bielow, Chris and Aiche, Stephan and Andreotti, Sandro and Reinert, Knut},
  journal={J. Proteome Res.},
  volume={10},
  number={7},
  pages={2922--2929},
  year={2011},
  publisher={ACS Publications}
}

@article{synthedia,
  title={Simulation of mass spectrometry-based proteomics data with Synthedia},
  author={Leeming, Michael G and Ang, Ching-Seng and Nie, Shuai and Varshney, Swati and Williamson, Nicholas A},
  journal={Bioinformatics Advances},
  volume={3},
  number={1},
  pages={vbac096},
  year={2023},
  publisher={Oxford University Press}
}


@article{alphapept,
  title={AlphaPept, a modern and open framework for MS-based proteomics},
  author={Strauss, Maximilian T and Bludau, Isabell and Zeng, Wen-Feng and Voytik, Eugenia and Ammar, Constantin and Schessner, Julia and Ilango, Rajesh and Gill, Michelle and Meier, Florian and Willems, Sander and others},
  journal={bioRxiv},
  year={2021},
  publisher={Cold Spring Harbor Laboratory}
}

@article{maxquant,
  title={MaxQuant enables high peptide identification rates, individualized ppb-range mass accuracies and proteome-wide protein quantification},
  author={Cox, J{\"u}rgen and Mann, Matthias},
  journal={Nature biotechnology},
  volume={26},
  number={12},
  pages={1367--1372},
  year={2008},
  publisher={Nature Publishing Group US New York}
}

@article{msfragger,
  title={MSFragger: ultrafast and comprehensive peptide identification in mass spectrometry--based proteomics},
  author={Kong, Andy T and Leprevost, Felipe V and Avtonomov, Dmitry M and Mellacheruvu, Dattatreya and Nesvizhskii, Alexey I},
  journal={Nature methods},
  volume={14},
  number={5},
  pages={513--520},
  year={2017},
  publisher={Nature Publishing Group US New York}
}


@article{zhou2020,
  title={Graph neural networks: A review of methods and applications},
  author={Zhou, Jie and Cui, Ganqu and Hu, Shengding and Zhang, Zhengyan and Yang, Cheng and Liu, Zhiyuan and Wang, Lifeng and Li, Changcheng and Sun, Maosong},
  journal={AI open},
  volume={1},
  pages={57--81},
  year={2020},
  publisher={Elsevier}
}

@article{li2021,
  title={Graph signal processing, graph neural network and graph learning on biological data: a systematic review},
  author={Li, Rui and Yuan, Xin and Radfar, Mohsen and Marendy, Peter and Ni, Wei and O'Brien, Terence J and Casillas-Espinosa, Pablo M},
  journal={IEEE Rev. Biomed. Eng.},
  year={2021},
  publisher={IEEE}
}

@article{graph_rep_learn,
author={Hamilton, William L.},
title={Graph Representation Learning},
journal={Synthesis Lectures on Artificial Intelligence and Machine Learning},
volume={14},
number={3},
pages={1-159},
publisher={Morgan and Claypool}
} 

@article{nguyen2019,
  title={Machine learning and deep learning frameworks and libraries for large-scale data mining: a survey},
  author={Nguyen, Giang and Dlugolinsky, Stefan and Bob{\'a}k, Martin and Tran, Viet and L{\'o}pez Garc{\'\i}a, {\'A}lvaro and Heredia, Ignacio and Mal{\'\i}k, Peter and Hluch{\`y}, Ladislav},
  journal={Artificial Intelligence Review},
  volume={52},
  pages={77--124},
  year={2019},
  publisher={Springer}
}

@incollection{efficientbackprop,
  title={Efficient backprop},
  author={LeCun, Yann and Bottou, L{\'e}on and Orr, Genevieve B and M{\"u}ller, Klaus-Robert},
  booktitle={Neural networks: Tricks of the trade},
  pages={9--50},
  year={2002},
  publisher={Springer}
}

@article{gat,
  title={Graph attention networks},
  author={Veli{\v{c}}kovi{\'c}, Petar and Cucurull, Guillem and Casanova, Arantxa and Romero, Adriana and Lio, Pietro and Bengio, Yoshua},
  journal={arXiv preprint arXiv:1710.10903}            ,
  year={2017}
}

@inproceedings{gatv2,
  title={How Attentive are Graph Attention Networks?},
  author={Brody, Shaked and Alon, Uri and Yahav, Eran},
  booktitle={ICLR},
  year={2021}
}

@InProceedings{adam,
  author    = {Kingma, Diederik and Ba, Jimmy},
  booktitle = {International Conference on Learning Representations (ICLR)},
  title     = {Adam: A Method for Stochastic Optimization},
  year      = {2015},
  address   = {San Diega, CA, USA},
  optmonth  = {12},
}

@article{hinton2006,
  title={Reducing the dimensionality of data with neural networks},
  author={Hinton, Geoffrey E and Salakhutdinov, Ruslan R},
  journal={science},
  volume={313},
  number={5786},
  pages={504--507},
  year={2006},
  publisher={American Association for the Advancement of Science}
}

@inproceedings{nix1994,
  title={Estimating the mean and variance of the target probability distribution},
  author={Nix, David A and Weigend, Andreas S},
  booktitle={Proceedings of 1994 ieee international conference on neural networks (ICNN'94)},
  volume={1},
  pages={55--60},
  year={1994},
  organization={IEEE}
}

@article{bishop1995,
  title={Neural Networks for Pattern Recognition},
  author={Bishop, CM},
  journal={Clarendon Press google schola},
  volume={2},
  pages={223--228},
  year={1995}
}


@InProceedings{stirn2023,
  title = 	 {Faithful Heteroscedastic Regression with Neural Networks},
  author =       {Stirn, Andrew and Wessels, Harm and Schertzer, Megan and Pereira, Laura and Sanjana, Neville and Knowles, David},
  booktitle = 	 {AISTATS Proc.},
  pages = 	 {5593--5613},
  year = 	 {2023},
  volume = 	 {206},
  series = 	 {PMLR},
}


@article{prottrans,
  title={Prot{T}rans: Toward understanding the language of life through self-supervised learning},
  author={Elnaggar, Ahmed and Heinzinger, Michael and Dallago, Christian and Rehawi, Ghalia and Wang, Yu and Jones, Llion and Gibbs, Tom and Feher, Tamas and Angerer, Christoph and Steinegger, Martin and others},
  journal={IEEE PAMI},
  volume={44},
  number={10},
  pages={7112--7127},
  year={2021},
  publisher={IEEE}
}

@Manual{imputeLCMD,
    title = {imputeLCMD: A Collection of Methods for Left-Censored Missing Data
Imputation},
    author = {Cosmin Lazar and Thomas Burger},
    year = {2022},
    note = {R package version 2.1},
    url = {https://CRAN.R-project.org/package=imputeLCMD},
  }

@software{fancyimpute,
  author = {Alex Rubinsteyn and Sergey Feldman},
  title={fancyimpute: An Imputation Library for Python},
  url = {https://github.com/iskandr/fancyimpute},
  version = {0.7.0},
  date = {2016},
}

@Manual{missForestR,
  title = {missForest: Nonparametric Missing Value Imputation using Random Forest},
  author = {Daniel J. Stekhoven},
  year = {2022},
  note = {R package version 1.5},
}

@Article{pcaMethods,
    title = {pca{M}ethods -- a {B}ioconductor package providing {PCA} methods for incomplete        data},
    author = {Wolfram Stacklies and Henning Redestig and Matthias Scholz and Dirk Walther and Joachim Selbig},
    journal = {Bioinformatics},
    year = {2007},
    pages = {1164--1167},
    volume = {23},
  }

@article{scikitlearn,
  title={Scikit-learn: Machine learning in Python},
  author={Pedregosa, Fabian and Varoquaux, Ga{\"e}l and Gramfort, Alexandre and Michel, Vincent and Thirion, Bertrand and Grisel, Olivier and Blondel, Mathieu and Prettenhofer, Peter and Weiss, Ron and Dubourg, Vincent and others},
  journal={J. Mach. Learn. Res.},
  volume={12},
  pages={2825--2830},
  year={2011},
  publisher={JMLR. org}
}

@article{pham2020,
  title={iq: an R package to estimate relative protein abundances from ion quantification in DIA-MS-based proteomics},
  author={Pham, Thang V and Henneman, Alex A and Jimenez, Connie R},
  journal={Bioinformatics},
  volume={36},
  number={8},
  pages={2611--2613},
  year={2020},
  publisher={Oxford University Press}
}

@article{scott2023,
  title={Explainable machine learning for the identification of proteome states via the data processing kitchen sink},
  author={Scott, Aaron Michael and Hartman, Erik and Malmstroem, Johan and Malmstroem, Lars},
  journal={bioRxiv},
  pages={2023--08},
  year={2023},
  publisher={Cold Spring Harbor Laboratory}
}

@article{feng2023,
    author = {Feng, Zhenhuan and Fang, Peiyang and Zheng, Hui and Zhang, Xiaofei},
    title = "{DEP2: an upgraded comprehensive analysis toolkit for quantitative proteomics data}",
    journal = {Bioinformatics},
    volume = {39},
    number = {8},
    year = {2023},
}

@article{rainer2022,
  title={A modular and expandable ecosystem for metabolomics data annotation in {R}},
  author={Rainer, Johannes and Vicini, Andrea and Salzer, Liesa and Stanstrup, Jan and Badia, Josep M and Neumann, Steffen and Stravs, Michael A and Verri Hernandes, Vinicius and Gatto, Laurent and Gibb, Sebastian and others},
  journal={Metabolites},
  volume={12},
  number={2},
  pages={173},
  year={2022},
  publisher={MDPI}
}

@InProceedings{pandas,
  author    = { {W}es {M}c{K}inney },
  title     = { {D}ata {S}tructures for {S}tatistical {C}omputing in {P}ython },
  booktitle = { {P}roceedings of the 9th {P}ython in {S}cience {C}onference },
  pages     = { 56 - 61 },
  year      = { 2010 },
  editor    = { {S}t\'efan van der {W}alt and {J}arrod {M}illman },
}

@software{pandas_v1_5_3,
  author       = {The pandas development team},
  title        = {pandas-dev/pandas: Pandas},
  month        = jan,
  year         = 2023,
  publisher    = {Zenodo},
  version      = {v1.5.3},
  doi          = {10.5281/zenodo.7549438},
  url          = {https://doi.org/10.5281/zenodo.7549438}                
}

@inproceedings{numba,
author = {Lam, Siu Kwan and Pitrou, Antoine and Seibert, Stanley},
title = {Numba: A LLVM-Based Python JIT Compiler},
year = {2015},
publisher = {Association for Computing Machinery},
address = {New York, NY, USA},
booktitle = {Proceedings of the Second Workshop on the LLVM Compiler Infrastructure in HPC},
articleno = {7},
numpages = {6},
}

@article{dgl,
  title={Deep graph library: A graph-centric, highly-performant package for graph neural networks},
  author={Wang, Minjie and Zheng, Da and Ye, Zihao and Gan, Quan and Li, Mufei and Song, Xiang and Zhou, Jinjing and Ma, Chao and Yu, Lingfan and Gai, Yu and others},
  journal={arXiv preprint arXiv:1909.01315         }             ,
  year={2019}
}

@article{pytorch,
  title={Pytorch: An imperative style, high-performance deep learning library},
  author={Paszke, Adam and Gross, Sam and Massa, Francisco and Lerer, Adam and Bradbury, James and Chanan, Gregory and Killeen, Trevor and Lin, Zeming and Gimelshein, Natalia and Antiga, Luca and others},
  journal={Adv. Neural Inf. Process. Syst.},
  volume={32},
  year={2019}
}

@software{lightning,
author = {Falcon, William and {The PyTorch Lightning team}},
doi = {10.5281/zenodo.3828935 },
license = {Apache-2.0},
month = mar,
title = {{PyTorch Lightning}},
url = {https://github.com/Lightning-AI/lightning},
version = {1.4},
year = {2019}
}

@article{msstats,
  title={MSstats: an R package for statistical analysis of quantitative mass spectrometry-based proteomic experiments},
  author={Choi, Meena and Chang, Ching-Yun and Clough, Timothy and Broudy, Daniel and Killeen, Trevor and MacLean, Brendan and Vitek, Olga},
  journal={Bioinformatics},
  volume={30},
  number={17},
  pages={2524--2526},
  year={2014},
  publisher={Oxford University Press}
}

@article{zhang2007,
  title={Proteomic parsimony through bipartite graph analysis improves accuracy and transparency},
  author={Zhang, Bing and Chambers, Matthew C and Tabb, David L},
  journal={J. Proteome Res.},
  volume={6},
  number={9},
  pages={3549--3557},
  year={2007},
  publisher={ACS Publications}
}
@article{pavlopoulos2018,
  title={Bipartite graphs in systems biology and medicine: a survey of methods and applications},
  author={Pavlopoulos, Georgios A and Kontou, Panagiota I and Pavlopoulou, Athanasia and Bouyioukos, Costas and Markou, Evripides and Bagos, Pantelis G},
  journal={GigaScience},
  volume={7},
  number={4},
  pages={giy014},
  year={2018},
  publisher={Oxford University Press}
}

@article{petrosyan2022,
  title={Immunologically “cold” triple negative breast cancers engraft at a higher rate in patient derived xenografts},
  author={Petrosyan, Varduhi and Dobrolecki, Lacey E and LaPlante, Emily L and Srinivasan, Ramakrishnan Rajaram and Bailey, Matthew H and Welm, Alana L and Welm, Bryan E and Lewis, Michael T and Milosavljevic, Aleksandar},
  journal={NPJ Breast Cancer},
  volume={8},
  number={1},
  pages={104},
  year={2022},
  publisher={Nature Publishing Group UK London}
}
@article{chianese2022,
  title={Histone lysine demethylase inhibition reprograms prostate cancer metabolism and mechanics},
  author={Chianese, Ugo and Papulino, Chiara and Passaro, Eugenia and Evers, Tom MJ and Babaei, Mehrad and Toraldo, Antonella and De Marchi, Tommaso and Nim{\'e}us, Emma and Carafa, Vincenzo and Nicoletti, Maria Maddalena and others},
  journal={Mol. Metab.},
  volume={64},
  pages={101561},
  year={2022},
  publisher={Elsevier}
}

@article{vieujean2021,
  title={Potential role of epithelial endoplasmic reticulum stress and anterior gradient protein 2 homologue in crohn’s disease fibrosis},
  author={Vieujean, Sophie and Hu, Shurong and Bequet, Emeline and Salee, Catherine and Massot, Charlotte and Bletard, No{\"e}lla and Pierre, Nicolas and Quesada Calvo, Florence and Baiwir, Dominique and Mazzucchelli, Gabriel and others},
  journal={J. Crohn's Colitis},
  volume={15},
  number={10},
  pages={1737--1750},
  year={2021},
  publisher={Oxford University Press UK}
}

@article{iversen2023,
  title={Identifying Drivers of Predictive Uncertainty using Variance Feature Attribution},
  author={Iversen, Pascal and Witzke, Simon and Baum, Katharina and Renard, Bernhard Y},
  journal={arXiv preprint arXiv:2312.07252                           }                 ,
  year={2023}
}
@article{sluijterman2023,
  title={Optimal Training of Mean Variance Estimation Neural Networks},
  author={Sluijterman, Laurens and Cator, Eric and Heskes, Tom},
  journal={arXiv preprint arXiv:2302.08875                                   }                    ,
  year={2023}
}

@article{etourneau2023,
  title={A new take on missing value imputation for bottom-up label-free {LC-MS/MS} proteomics},
  author={Etourneau, Lucas and Fancello, Laura and Wieczorek, Samuel and Varoquaux, Nelle and Burger, Thomas},
  journal={bioRxiv},
  year={2023},
  doi = {10.1101/2023.11.09.566355},
  publisher={Cold Spring Harbor Laboratory}
}

@article{van2011,
  title={mice: Multivariate imputation by chained equations in {R}},
  author={Van Buuren, Stef and Groothuis-Oudshoorn, Karin},
  journal={J. Stat. Softw.},
  volume={45},
  pages={1--67},
  year={2011}
}

@article{bishop1994,
	title = {Mixture density networks},
	journal = {Aston University Neural Computing Research Group Report},
	author = {Bishop, Christopher},
	year = {1994},
}

@article{li2015,
  title={Multiple imputation: a flexible tool for handling missing data},
  author={Li, Peng and Stuart, Elizabeth A and Allison, David B},
  journal={Jama},
  volume={314},
  number={18},
  pages={1966--1967},
  year={2015},
  publisher={American Medical Association}
}

@inproceedings{witzke2023,
  title={Mobility data improve forecasting of COVID-19 incidence trends using Graph Neural Networks},
  author={Witzke, Simon and Danz, Noel and Baum, Katharina and Renard, Bernhard Y},
  booktitle={epiDAMIK 6.0 at KDD},
  year={2023}
}

@article{gerster2010,
  title={Protein and gene model inference based on statistical modeling in k-partite graphs},
  author={Gerster, Sarah and Qeli, Ermir and Ahrens, Christian H and B{\"u}hlmann, Peter},
  journal={Proc. Natl. Acad. Sci. U.S.A.},
  volume={107},
  number={27},
  pages={12101--12106},
  year={2010},
  publisher={National Acad Sciences}
}

@article{muth2016,
  title={Metaproteomic data analysis at a glance: advances in computational microbial community proteomics},
  author={Muth, Thilo and Renard, Bernhard Y and Martens, Lennart},
  journal={Expert Rev. Proteom.},
  volume={13},
  number={8},
  pages={757--769},
  year={2016},
  publisher={Taylor \& Francis}
}

@article{rubin1976,
  title={Inference and missing data},
  author={Rubin, Donald B},
  journal={Biometrika},
  volume={63},
  number={3},
  pages={581--592},
  year={1976},
  publisher={Oxford University Press}
}

@article{verheggen2020,
author = {Verheggen, Kenneth and Ræder, Helge and Berven, Frode S. and Martens, Lennart and Barsnes, Harald and Vaudel, Marc},
title = {Anatomy and evolution of database search engines—a central component of mass spectrometry based proteomic workflows},
journal = {Mass Spectrom. Rev.},
volume = {39},
number = {3},
pages = {292-306},
keywords = {bioinformatics, proteomics, search engine},
year = {2020}
}

@article{guo2023,
author = {Guo, Tiannan and Aebersold, Ruedi},
title = {Recent advances of data-independent acquisition mass spectrometry-based proteomics},
journal = {Proteomics},
volume = {23},
number = {7-8},
pages = {2200011},
year = {2023}
}

@article{valikangas2017,
    author = {Välikangas, Tommi and Suomi, Tomi and Elo, Laura L},
    title = "{A comprehensive evaluation of popular proteomics software workflows for label-free proteome quantification and imputation}",
    journal = {Briefings in Bioinformatics},
    volume = {19},
    number = {6},
    pages = {1344-1355},
    year = {2017},
    month = {05},
    issn = {1477-4054},
}

@article{sinitcyn2018,
author = {Sinitcyn, Pavel and Rudolph, Jan Daniel and Cox, J\"{u}rgen},
title = {Computational Methods for Understanding Mass Spectrometry–Based Shotgun Proteomics Data},
journal = {Annu. Rev. Biomed. Data Sci.},
volume = {1},
number = {1},
pages = {207-234},
year = {2018},
}
